# Supplementary material for: Breast Milk Micronutrients and Infant Neurodevelopmental Outcomes: A Systematic Review
Source: Nutrients. 2021 Oct 28;13(11):3848. doi: 10.3390/nu13113848 (PMC8624933; doi:10.3390/nu13113848)
Supplement: Supplementary file 1 [file nutrients-13-03848-s001.zip]

Archive with 1 entries (1 files):
- nutrients-1411975-supplementary.pdf
